# Supplementary material for: SARS-CoV-2 Persistent Viral Shedding in the Context of Hydroxychloroquine-Azithromycin Treatment
Source: Viruses. 2021 May 12;13(5):890. doi: 10.3390/v13050890 (PMC8150993; doi:10.3390/v13050890)
Supplement: Supplementary file 1 [file viruses-13-00890-s001.zip]

Archive with 1 entries (1 files):
- viruses-1160090-supplementary.xlsx
