# Supplementary material for: SARS-CoV-2 Persistent Viral Shedding in the Context of Hydroxychloroquine-Azithromycin Treatment
Source: Viruses. 2021 May 12;13(5):890. doi: 10.3390/v13050890 (PMC8150993; doi:10.3390/v13050890)
Supplement: Supplementary file 1 [file viruses-13-00890-s001.zip › viruses-1160090-supplementary.xlsx]

## Sheet: Supplementary Table S1
Supplementary Table S1. Comparison of epidemiological, clinical and biological data for 2,800 short shedders (nasopharyngeal SARS-CoV-2 RT-PCR positivity < 10 days) and 34 persistent shedders (nasopharyngeal SARS-CoV-2 RT-PCR positivity ≥ 17 days).
	Short viral shedders		Persistent viral shedders		p-value
	n=2,800		n=34
Demographic data	n	%	n	%
Sex ratio (M/F)	1257/1543	0.8	17/17	1.0	-
Age (years old) mean (std)	2800	44.2 (15.9)	34	58.4 (20.9)	<0.001
Age ≥65 years old	279	10.0	15	44.1	<0.001
Hospitalization	427	15.3	25	73.5	<0.001
Chronic diseases	n	%	n	%
Cancer	90	3.2	1	2.9	-
Diabetes	227	8.1	3	8.8	-
Chronic heart disease	125	4.5	7	20.6	<0.001
High blood pressure	390	13.9	10	29.4	<0.01
Chronic respiratory disease	236	8.4	7	20.6	<0.05
Obesity	311	11.1	6	17.7	-
Comedication	n	%	n	%
Beta blocking agents	99	3.5	4	11.8	-
Verapamil	16	0.6	0	0	-
Atorvastatin	41	1.5	1	2.9	-
Pravastatin	7	0.3	0	0	-
Simvastatin	18	0.6	1	2.9	-
HydroxyMethylGlutaryl-CoA reductase inhibitors	92	3.3	4	11.8	-
Fenofibrate	14	0.5	0	0	-
Fibrates	15	0.5	0	0	-
Dihydropyridine derivatives	101	3.6	2	5.9	-
Angiotensin II receptor blockers	125	4.5	2	5.9	-
Angiotensin converting enzyme inhibitors	33	1.2	1	2.9	-
Corticosteroids	16	0.6	2	5.9	-
Clinical and radiological data	n	%	n	%
Symptoms of COVID-19 at day 0	2543	90.8	33	97.1	-
NEWS-2 ≥ 5	178	6.4	11	32.4	<0.001
Scanner mild to severe	363	13.0	8	23.5	-
	n	mean (std)	n	mean (std)
Duration in days between the onset of symptoms and the start of treatment	2392	7 (4.9)	30	4.3 (3.6)	<0.001
Duration in days of viral carriage since the onset of symptoms	2391	11.9 (5.1)	20	28.2 (5.5)	<0.001
Duration in days of viral carriage since the start of treatment	2799	4.8 (3.1)	22	23.2 (3.8)	<0.001
	n	%	n	%
Persistent symptoms at day 30 (at least one)	67	2.4	6	17.7	-
Anosmia/Agueusia	2	0.1	1	2.9	-
Dyspnea	59	2.1	6	17.7	-
Thoracic pain	20	0.7	0	0.0	-
Cough	20	0.7	0	0.0	-
Biological data (first data available post-day 0)	n	mean (std)	n	mean (std)
Lymphocytes (G/L)	2358	1.4 (0.6)	31	1.05 (0.5)	<0.001
Platelets (G/L)	2360	237.7 (75.4)	32	219.6 (95.1)	<0.05
Neutrophils (G/L)	2285	3.4 (1.8)	27	4.42 (2.6)	-
Neutrophils/Lymphocytes	2285	2.8 (3.2)	27	4.71 (3.4)	<0.001
Eosinophils (G/L)	2347	0.08 (0.09)	31	0.04 (0.06)	<0.01
Fibrinogen (g/L)	580	4.8 (1.5)	24	4.6 (1.3)	-
D-dimers (µg/mL)	457	0.99 (2.19)	19	1.25 (1.01)	<0.01
CPK (IU/L)	1959	122.0 (138.7)	31	191.9 (467.5)	-
Creatinine	2483	61.8 (28.7)	27	70.2 (30.8)	<0.05
Troponin (ng/L)	246	10.0 (12.2)	16	18.71 (18.8)	<0.01
CRP (mg/L)	2130	16.3 (34.6)	31	31 (48.1)	<0.01
LDH (IU/L)	1951	226.0 (71.7)	31	250.19 (73.0)	-
CD19+ cells (/mm3)	816	127.8 (96.5)	7	81.86 (58.8)	-
CD3+ cells (/mm3)	1795	1043.7 (424.2)	14	859.1 (353.8)	-
CD4+ T cells (/mm3)	978	611.5 (265.7)	7	465.6 (208.1)	-
CD8+ T cells (/mm3)	978	344.4 (190.1)	7	271.9 (144.7)	-
SARS-CoV-2 IgG IF	2292	229 (553)	25	136 (328)	-
Anti-cardiophospholipid IgG	432	10.2 (8.4)	12	11.9 (7.3)	-
Std, standard deviation; p-values are shown when statistically significant and based upon significant sample sizes (n≥ 7 or ≥ 20% of the smallest cohort size).
